# Supplementary material for: Bacterial Cellulose Membrane Experimentally Implanted in the Peritoneum of Wistar Rats—Inflammatory Immunoreactivity and Oxidative Stress
Source: Curr Issues Mol Biol. 2024 Oct 22;46(11):11729–48. doi: 10.3390/cimb46110697 (PMC11592940; doi:10.3390/cimb46110697)
Supplement: Supplementary file 1 [file cimb-46-00697-s001.zip]

Archive with 1 entries (1 files):
- cimb-3220395-supplementary.pdf
